# Supplementary material for: Targeted mutagenesis of the herpesvirus fusogen central helix captures transition states
Source: Nat Commun. 2023 Dec 2;14:7958. doi: 10.1038/s41467-023-43011-w (PMC10693595; doi:10.1038/s41467-023-43011-w)
Supplement: Supplementary file 5 — Source Data [file 41467_2023_43011_MOESM5_ESM.xlsx]

## Sheet: Figure 3c
Figure 3c
frequency of positive cells										Descriptive Statistics										One-way ANOVA
	WT	E526P	H527P	V528P	E526A	H527A	V528A				WT	E526P	H527P	V528P	E526A	H527A	V528A			Number of families	1
Experiment #1	100	88.9943	97.4383	54.9336	122.481	127.132	122.997			Number of values	3	3	3	3	2	2	2			Number of comparisons per family	6
Experiment #2	100	124.548	130.233	36.5891	115.02	114.624	118.182													Alpha	0.05
Experiment #3	100	113.439	126.482	52.5692						Minimum	100	88.99	97.44	36.59	115	114.6	118.2
										25% Percentile	100	88.99	97.44	36.59	115	114.6	118.2			Dunnett's multiple comparisons test	Mean Diff.	95.00% CI of diff.	Below threshold?	Summary	Adjusted P Value	A-?
										Median	100	113.4	126.5	52.57	118.8	120.9	120.6			WT vs. E526P	-8.994	-39.17 to 21.18	No	ns	0.8786	B	E526P
										75% Percentile	100	124.5	130.2	54.93	122.5	127.1	123			WT vs. H527P	-18.05	-48.23 to 12.13	No	ns	0.3455	C	H527P
										Maximum	100	124.5	130.2	54.93	122.5	127.1	123			WT vs. V528P	51.97	21.79 to 82.15	Yes	**	0.0014	D	V528P
										Range	0	35.55	32.79	18.34	7.461	12.51	4.816			WT vs. E526A	-18.75	-52.49 to 14.99	No	ns	0.4109	E	E526A
																				WT vs. H527A	-20.88	-54.62 to 12.86	No	ns	0.3164	F	H527A
										Mean	100	109	118.1	48.03	118.8	120.9	120.6			WT vs. V528A	-20.59	-54.33 to 13.15	No	ns	0.3283	G	V528A
										Std. Deviation	0	18.19	17.95	9.979	5.276	8.844	3.405
										Std. Error of Mean	0	10.5	10.36	5.761	3.73	6.254	2.408			Test details	Mean 1	Mean 2	Mean Diff.	SE of diff.	n1	n2	q	DF
																				WT vs. E526P	100	109	-8.994	9.917	3	3	0.9069	11
										Lower 95% CI of mean	100	63.81	73.46	23.24	71.35	41.42	90			WT vs. H527P	100	118.1	-18.05	9.917	3	3	1.82	11
										Upper 95% CI of mean	100	154.2	162.6	72.82	166.1	200.3	151.2			WT vs. V528P	100	48.03	51.97	9.917	3	3	5.24	11
																				WT vs. E526A	100	118.8	-18.75	11.09	3	2	1.691	11
																				WT vs. H527A	100	120.9	-20.88	11.09	3	2	1.883	11
																				WT vs. V528A	100	120.6	-20.59	11.09	3	2	1.857	11
Median fluorescence intensity										Descriptive Statistics										One-way ANOVA
	WT	E526P	H527P	V528P	E526A	H527A	V528A				WT	E526P	H527P	V528P	E526A	H527A	V528A			Number of families	1
Experiment #1	100	82.9161	92.1977	16.71	110.339	94.5165	91.7539			Number of values	3	3	3	3	2	2	2			Number of comparisons per family	6
Experiment #2	100	63.8761	93.5119	17.4969	108.897	101.733	105.257													Alpha	0.05
Experiment #3	100	64.2403	100.462	18.2553						Minimum	100	63.88	92.2	16.71	108.9	94.52	91.75
										25% Percentile	100	63.88	92.2	16.71	108.9	94.52	91.75			Dunnett's multiple comparisons test	Mean Diff.	95.00% CI of diff.	Below threshold?	Summary	Adjusted P Value	A-?
										Median	100	64.24	93.51	17.5	109.6	98.12	98.51			WT vs. E526P	29.66	14.75 to 44.56	Yes	***	0.0004	B	E526P
										75% Percentile	100	82.92	100.5	18.26	110.3	101.7	105.3			WT vs. H527P	4.609	-10.30 to 19.52	No	ns	0.862	C	H527P
										Maximum	100	82.92	100.5	18.26	110.3	101.7	105.3			WT vs. V528P	82.51	67.61 to 97.42	Yes	****	<0.0001	D	V528P
										Range	0	19.04	8.265	1.545	1.443	7.217	13.5			WT vs. E526A	-9.618	-26.28 to 7.049	No	ns	0.3771	E	E526A
																				WT vs. H527A	1.875	-14.79 to 18.54	No	ns	0.9982	F	H527A
										Mean	100	70.34	95.39	17.49	109.6	98.12	98.51			WT vs. V528A	1.495	-15.17 to 18.16	No	ns	0.9996	G	V528A
										Std. Deviation	0	10.89	4.441	0.7727	1.02	5.103	9.548
										Std. Error of Mean	0	6.287	2.564	0.4461	0.7212	3.608	6.752			Test details	Mean 1	Mean 2	Mean Diff.	SE of diff.	n1	n2	q	DF
																				WT vs. E526P	100	70.34	29.66	4.899	3	3	6.053	11
										Lower 95% CI of mean	100	43.29	84.36	15.57	100.5	52.28	12.72			WT vs. H527P	100	95.39	4.609	4.899	3	3	0.9408	11
										Upper 95% CI of mean	100	97.39	106.4	19.41	118.8	144	184.3			WT vs. V528P	100	17.49	82.51	4.899	3	3	16.84	11
																				WT vs. E526A	100	109.6	-9.618	5.477	3	2	1.756	11
																				WT vs. H527A	100	98.12	1.875	5.477	3	2	0.3423	11
																				WT vs. V528A	100	98.51	1.495	5.477	3	2	0.2728	11

## Sheet: Figure 3d
Figure 3d
Fusion activity normalized to gB[WT]/gH-gL (%)									Descriptive Statistics										One-way ANOVA
WT	E526P	H527P	V528P	E526A	H527A	V528A				WT	E526P	H527P	V528P	E526A	H527A	V528A			Number of families	1
141.9	5.6701	7.14286	6.70103	45.5817	103.387	64.6539			Number of values	8	8	8	8	8	8	8			Number of comparisons per family	6
76.2887	6.33284	6.55376	6.11193	34.1679	67.7467	52.2091													Alpha	0.05
77.4669	5.37555	6.70103	6.70103	81.5906	102.43	49.19			Minimum	76.29	1.435	1.38	1.145	30.96	48.45	49.19
104.345	6.62739	6.40648	6.33284	64.7275	48.4536	62.2239			25% Percentile	79.83	1.614	1.407	1.193	35.97	74.17	54.71			Dunnett's multiple comparisons test	Mean Diff.	95.00% CI of diff.	Below threshold?	Summary	Adjusted P Value	A-?
120.287	1.43478	1.44858	1.31062	41.3741	102.338	110.202			Median	95.77	3.55	3.997	3.711	43.13	99.16	65.7			WT vs. E526P	96.2	76.17 to 116.2	Yes	****	<0.0001	B	E526P
105.608	1.60033	1.39339	1.14506	30.9581	102.959	66.7448			75% Percentile	116.6	6.167	6.664	6.609	59.94	102.8	69.66			WT vs. H527P	95.92	75.90 to 116.0	Yes	****	<0.0001	C	H527P
87.2043	1.7245	1.3796	1.17266	41.8017	95.9785	70.18			Maximum	141.9	6.627	7.143	6.701	81.59	103.4	110.2			WT vs. V528P	96.16	76.13 to 116.2	Yes	****	<0.0001	D	V528P
86.9007	1.65552	1.58654	1.25543	44.4506	93.4262	68.0831			Range	65.61	5.193	5.763	5.556	50.63	54.93	61.01			WT vs. E526A	51.92	31.89 to 71.95	Yes	****	<0.0001	E	E526A
																			WT vs. H527A	10.41	-9.618 to 30.44	No	ns	0.5564	F	H527A
									Mean	100	3.803	4.077	3.841	48.08	89.59	67.94			WT vs. V528A	32.06	12.04 to 52.09	Yes	***	0.0005	G	V528A
									Std. Deviation	22.75	2.382	2.814	2.808	16.86	20.43	18.65
									Std. Error of Mean	8.043	0.8423	0.9949	0.9929	5.962	7.223	6.594			Test details	Mean 1	Mean 2	Mean Diff.	SE of diff.	n1	n2	q	DF
																			WT vs. E526P	100	3.803	96.2	7.532	8	8	12.77	49
									Lower 95% CI of mean	80.98	1.811	1.724	1.494	33.98	72.51	52.34			WT vs. H527P	100	4.077	95.92	7.532	8	8	12.73	49
									Upper 95% CI of mean	119	5.794	6.429	6.189	62.18	106.7	83.53			WT vs. V528P	100	3.841	96.16	7.532	8	8	12.77	49
																			WT vs. E526A	100	48.08	51.92	7.532	8	8	6.893	49
																			WT vs. H527A	100	89.59	10.41	7.532	8	8	1.382	49
																			WT vs. V528A	100	67.94	32.06	7.532	8	8	4.257	49

## Sheet: Figure 3e
Figure 3e
plaque size (mm2)									Descriptive Statistics										One-way ANOVA
WT	E526P	H527P	V528P	E526A	H527A	V528A				WT	E526P	H527P	V528P	E526A	H527A	V528A			Number of families	1
1.084	0.143	0	0	1.519	1.109	0.61			Number of values	45	45	45	45	45	45	45			Number of comparisons per family	6
1.046	0.019	0	0	0.96	0.487	1.123													Alpha	0.05
0.692	0.064	0	0	0.915	1.33	1.249			Minimum	0.151	0.019	0	0	0.096	0.134	0.182
0.679	0.034	0	0	1.133	1.169	0.525			25% Percentile	0.748	0.0395	0	0	0.592	0.757	0.599			Dunnett's multiple comparisons test	Mean Diff.	95.00% CI of diff.	Below threshold?	Summary	Adjusted P Value	A-?
0.713	0.031	0	0	0.439	0.287	1.322			Median	0.935	0.071	0	0	0.915	0.932	0.916			WT vs. E526P	0.8569	0.7088 to 1.005	Yes	****	<0.0001	B	E526P
0.935	0.088	0	0	0.721	0.779	1.011			75% Percentile	1.105	0.095	0	0	1.187	1.193	1.106			WT vs. H527P	0.9337	0.7856 to 1.082	Yes	****	<0.0001	C	H527P
0.969	0.049	0	0	0.626	0.71	0.459			Maximum	1.732	0.218	0	0	1.82	2.049	1.322			WT vs. V528P	0.9337	0.7856 to 1.082	Yes	****	<0.0001	D	V528P
1.222	0.051	0	0	0.933	1.192	0.845			Range	1.581	0.199	0	0	1.724	1.915	1.14			WT vs. E526A	0.04858	-0.09956 to 0.1967	No	ns	0.9043	E	E526A
1.732	0.051	0	0	1.11	0.866	1.064													WT vs. H527A	-0.02593	-0.1741 to 0.1222	No	ns	0.9949	F	H527A
1.026	0.099	0	0	0.957	0.932	1.301			Mean	0.9337	0.0768	0	0	0.8851	0.9596	0.8675			WT vs. V528A	0.06624	-0.08190 to 0.2144	No	ns	0.7179	G	V528A
0.151	0.1	0	0	1.298	0.582	0.928			Std. Deviation	0.3437	0.04722	0	0	0.4092	0.382	0.2919
1.604	0.064	0	0	0.857	1.104	0.826			Std. Error of Mean	0.05123	0.007039	0	0	0.061	0.05695	0.04352			Test details	Mean 1	Mean 2	Mean Diff.	SE of diff.	n1	n2	q	DF
1.106	0.02	0	0	0.698	0.134	0.569													WT vs. E526P	0.9337	0.0768	0.8569	0.0574	45	45	14.93	308
1.302	0.149	0	0	0.666	0.814	1.188			Lower 95% CI of mean	0.8305	0.06261	0	0	0.7622	0.8449	0.7798			WT vs. H527P	0.9337	0	0.9337	0.0574	45	45	16.27	308
0.818	0.03	0	0	1.563	1.324	0.66			Upper 95% CI of mean	1.037	0.09099	0	0	1.008	1.074	0.9552			WT vs. V528P	0.9337	0	0.9337	0.0574	45	45	16.27	308
0.745	0.071	0	0	1.82	0.721	0.841													WT vs. E526A	0.9337	0.8851	0.04858	0.0574	45	45	0.8463	308
0.751	0.068	0	0	0.632	1.464	0.823													WT vs. H527A	0.9337	0.9596	-0.02593	0.0574	45	45	0.4518	308
1.462	0.04	0	0	0.485	2.049	1.089													WT vs. V528A	0.9337	0.8675	0.06624	0.0574	45	45	1.154	308
0.817	0.077	0	0	0.241	1	0.922
1.03	0.09	0	0	0.792	0.138	0.802													Note: H527P and V528P didn't produce infectious viruses, so value "0" was put in place to generate the plot including those two mutant viruses, but the corresponding significance value "****" was not meaningful and was not shown in the Fig. 3e.
0.188	0.09	0	0	0.992	0.89	0.994
0.952	0.063	0	0	1.125	0.758	1.128
0.221	0.127	0	0	0.373	0.756	0.552
0.887	0.138	0	0	1.247	0.967	0.947
0.809	0.123	0	0	0.7	1.102	1.185
0.979	0.091	0	0	0.558	1.193	1.141
0.788	0.218	0	0	1.248	0.876	1.086
0.86	0.028	0	0	0.359	1.301	0.931
0.901	0.039	0	0	0.471	1.055	1.124
1.463	0.06	0	0	0.303	0.908	0.865
1.371	0.03	0	0	1.154	0.872	1.081
1.097	0.106	0	0	0.935	1.02	0.182
1.017	0.086	0	0	0.665	1.135	1.179
0.822	0.043	0	0	0.514	0.864	0.916
0.555	0.079	0	0	0.933	0.772	1.26
0.506	0.02	0	0	0.096	1.442	0.372
1.368	0.072	0	0	1.044	0.424	0.588
1.104	0.216	0	0	0.236	1.639	0.856
0.355	0.043	0	0	1.58	0.577	0.501
1.124	0.072	0	0	0.718	1.094	1.057
0.725	0.037	0	0	1.419	1.367	0.325
1.073	0.079	0	0	1.233	0.522	0.903
0.919	0.086	0	0	1.534	1.377	0.858
1.134	0.148	0	0	1.22	0.781	0.412
0.915	0.024	0	0	0.809	1.301	0.436

## Sheet: Figuer 5b
Figure 5b
Immunoprecipitation with anti-gB mouse monoclonal IgG SG2, and western blotted with anti-gB rabbit polyclonal IgG 746-867
black boxed areas are those presented in Fig. 5b.
Lane names highlighted in green are negative controls that were not present in Fig. 5b.
The blue stars highlight lanes for repeated samples that were not present in Fig. 5b.
blue boxed areas is short exposure blot (weak gB[WT] bands) and red boxed ares is long exposure (more intense gB[WT] bands) blot that shows gB[WT] in experiment #2 had similar band pattern as that in experiment #1.

## Sheet: Fig S2b
Figure S2b
blue boxed areas are those presented in Fig. S2b.

## Sheet: Fig S2d
Figure S2d
blue boxed areas are those presented in Fig. S2d.
Note: The blot was first probed for 6XHis then for GAPDH without stripping the anti-His antibody. Therefore there was still His signal on the GAPDH blot. However, a high contrast version of the His blot was shown to confirm that GAPDH bands only appear after using anti-GAPDH antibody.

## Sheet: Fig S2e
Figure S2e
Fusion activity normalized to gB[WT]/gH-gL(%)						Descriptive Statistics							One-way ANOVA
							WT	H527P	WT-His	H527P-His
WT	H527P	WT-His	H527P-His			Number of values	4	4	4	4			Number of families	1
99.4754	3.28938	219.821	2.92074										Number of comparisons per family	3
109.145	3.37445	228.187	3.91323			Minimum	69.76	3.289	219.8	2.921			Alpha	0.05
121.622	3.40281	300.78	4.02665			25% Percentile	77.19	3.311	221.9	3.084
69.7575	3.54459	290.033	3.57295			Median	104.3	3.389	259.1	3.743			Dunnett's multiple comparisons test	Mean Diff.	95.00% CI of diff.	Below threshold?	Summary	Adjusted P Value	A-?
						75% Percentile	118.5	3.509	298.1	3.998			WT vs. H527P	96.6	49.34 to 143.9	Yes	**	0.0069	B	H527P
						Maximum	121.6	3.545	300.8	4.027			WT vs. WT-His	-159.7	-264.5 to -54.93	Yes	*	0.0159	C	WT-His
						Range	51.86	0.2552	80.96	1.106			WT vs. H527P-His	96.39	49.69 to 143.1	Yes	**	0.0067	D	H527P-His
						Mean	100	3.403	259.7	3.608			Test details	Mean 1	Mean 2	Mean Diff.	SE of diff.	n1	n2	q	DF
						Std. Deviation	22.11	0.1061	41.6	0.4973			WT vs. H527P	100	3.403	96.6	11.09	4	4	8.713	3
						Std. Error of Mean	11.05	0.05305	20.8	0.2487			WT vs. WT-His	100	259.7	-159.7	24.58	4	4	6.498	3
													WT vs. H527P-His	100	3.608	96.39	10.96	4	4	8.799	3
						Lower 95% CI of mean	64.82	3.234	193.5	2.817
						Upper 95% CI of mean	135.2	3.572	325.9	4.4

## Sheet: Fig S4c
Figure S4c
The total level of gB detected by 93k in the permeabilized cells (% WT)							The surface level of gB detected by 93k in the nonpermeabilized cells (%WT)
	Exp #1	Exp #2	Exp #3					Exp #1	Exp #2	Exp #3
WT	100	100	100				WT	100	100	100
E526P	88.9943	124.548	113.439				E526P	83.6487	75.8997	81.9444
H527P	97.4383	130.233	126.482				H527P	96.0811	134.133	127.778
V528P	54.9336	36.5891	52.5692				V528P	3.14865	3.70774	4.72222
E526A	122.481	115.02					E526A	123.228	115.972
H527A	127.132	114.624					H527A	105.562	115.972
V528A	122.997	118.182					V528A	98.3642	110.417
Note: The above data were used to calculate surface/total ratio for each mutant from the corresponding experiement
The ratio of surface to total (%WT)											Descriptive Statistics									One-way ANOVA
	WT	E526P	H527P	V528P	E526A	H527A	V528A				WT	E526P	H527P	V528P	E526A	H527A	V528A			Number of families	1
Exp #1	100	94.0011	98.7766	5.74596	100.61	83.0332	79.9726			Number of values	3	3	3	3	2	2	2			Number of comparisons per family	6
Exp #2	100	60.9402	102.995	10.1334	100.828	101.176	93.4295													Alpha	0.05
Exp #3	100	72.2367	101.024	8.98287						Minimum	100	60.94	98.78	5.746	100.6	83.03	79.97
										Maximum	100	94	103	10.13	100.8	101.2	93.43			Dunnett's multiple comparisons test	Mean Diff.	95.00% CI of diff.	Below threshold?	Summary	Adjusted P Value	A-?
										Range	0	33.06	4.218	4.387	0.218	18.14	13.46			WT vs. E526P	24.27	2.574 to 45.97	Yes	*	0.0272	B	E526P
																				WT vs. H527P	-0.9319	-22.63 to 20.77	No	ns	0.9998	C	H527P
										Mean	100	75.73	100.9	8.287	100.7	92.1	86.7			WT vs. V528P	91.71	70.01 to 113.4	Yes	****	<0.0001	D	V528P
										Std. Deviation	0	16.8	2.111	2.275	0.1541	12.83	9.515			WT vs. E526A	-0.7191	-24.98 to 23.54	No	ns	0.9999	E	E526A
										Std. Error of Mean	0	9.702	1.219	1.313	0.109	9.071	6.728			WT vs. H527A	7.895	-16.37 to 32.16	No	ns	0.8362	F	H527A
																				WT vs. V528A	13.3	-10.96 to 37.56	No	ns	0.4235	G	V528A
										Lower 95% CI of mean	100	33.98	95.69	2.636	99.33	-23.16	1.208
										Upper 95% CI of mean	100	117.5	106.2	13.94	102.1	207.4	172.2			Test details	Mean 1	Mean 2	Mean Diff.	SE of diff.	n1	n2	q	DF
																				WT vs. E526P	100	75.73	24.27	7.132	3	3	3.404	11
																				WT vs. H527P	100	100.9	-0.9319	7.132	3	3	0.1307	11
																				WT vs. V528P	100	8.287	91.71	7.132	3	3	12.86	11
																				WT vs. E526A	100	100.7	-0.7191	7.973	3	2	0.09019	11
																				WT vs. H527A	100	92.1	7.895	7.973	3	2	0.9902	11
																				WT vs. V528A	100	86.7	13.3	7.973	3	2	1.668	11
